# Supplementary material for: Growth and Biochemical Composition Characteristics of Arthrospira platensis Induced by Simultaneous Nitrogen Deficiency and Seawater-Supplemented Medium in an Outdoor Raceway Pond in Winter
Source: Foods. 2021 Dec 3;10(12):2974. doi: 10.3390/foods10122974 (PMC8701333; doi:10.3390/foods10122974)
Supplement: Supplementary file 1 [file foods-10-02974-s001.zip]

Archive with 1 entries (1 files):
- foods-1454674-supplementary.pdf
